# Supplementary material for: Can spatial patterns along climatic gradients predict ecosystem responses to climate change? Experimenting with reaction-diffusion simulations
Source: PLoS One. 2017 Apr 10;12(4):e0174942. doi: 10.1371/journal.pone.0174942 (PMC5386256; doi:10.1371/journal.pone.0174942)
Supplement: S2 File — (XLS) [file pone.0174942.s004.xls]

## Sheet: data
	vegetation			soil
	Solidity	Eccentricity	Ecc_ratio	Solidity_s	Eccentricity_s	Ecc_ratio s	R
1.2_eq				0.786062	0.80152	1.01966	1.2
in1_2_1_1eq				0.773461	0.842116	1.08876	1.1
in1_2_1eq				0.796799	0.826837	1.0377	1
in1_2_0_9eq				0.508176	0.927054	1.82428	0.9
in1_2_0_8eq	0.540531	0.84999	1.57251				0.8
in1_2_0_7eq	0.717676	0.819924	1.14247				0.7
in1_2_0_6eq	0.946546	0.314209	0.331953				0.6
0.6_eq	0.935779	0.524155	0.560127				0.6
0_7eq	0.92342	0.61934	0.670702				0.7
0_8eq	0.933225	0.686141	0.735236				0.8
0.9_eq	0.796027	0.826486	1.03826				0.9
1_eq	0.69575	0.8112	1.16594				1
1.1_eq				0.503443	0.910623	1.80879	1.1
1.2_eq				0.786062	0.80152	1.01966	1.2
1.25_eq				0.966287	0.592129	0.612788	1.25
Rin=0.8_R=0.6	0.973859	0.356085	0.365643				0.6
Rin=0.8_R=0.7	0.958562	0.583851	0.609091				0.7
Rin=0.8_R=0.8	0.933225	0.686141	0.735236				0.8
Rin=1_R=0.7	0.762372	0.731328	0.95928				0.7
Rin=1_R=0.8	0.746789	0.876258	1.17337				0.8
Rin=1_R=0.9	0.727098	0.862384	1.18606				0.9
Rin=1_R=1	0.69575	0.8112	1.16594				1
